# Supplementary material for: Synthesis and Characterization of High-Energy Anti-Perovskite Compounds Cs3X[B12H12] Based on Cesium Dodecahydro-Closo-Borate with Molecular Oxoanions (X− = [NO3]−, [ClO3]− and [ClO4]−)
Source: Molecules. 2024 Jan 12;29(2):382. doi: 10.3390/molecules29020382 (PMC10820151; doi:10.3390/molecules29020382)
Supplement: Supplementary file 1 [file molecules-29-00382-s001.zip]

Archive with 1 entries (1 files):
- molecules-2807993-supplementary.pdf
